# Supplementary material for: Mitogen Kinase Kinase (MKK7) Controls Cytokine Production In Vitro and In Vivo in Mice
Source: Int J Mol Sci. 2021 Aug 29;22(17):9364. doi: 10.3390/ijms22179364 (PMC8431745; doi:10.3390/ijms22179364)
Supplement: Supplementary file 1 [file ijms-22-09364-s001.zip]

Archive with 1 entries (1 files):
- ijms-1305618-supplementary.pdf
